# Supplementary material for: Vacuolar zinc transporter TaMTP1 safeguards wheat fertility and regulates grain zinc allocation via stem‐mediated sequestration
Source: Plant J. 2026 Apr 16;126(1):e70870. doi: 10.1111/tpj.70870 (PMC13086238; doi:10.1111/tpj.70870)
Supplement: Supplementary file 2 — Table S1. Primers for KASP genotyping, yeast cloning, and qPCR. [file TPJ-126-0-s001.xlsx]

## Sheet: Sheet1
1. Geneom specific primer for mutation identification
gene name	primer sequences
MTP1A-F1	TGGACAGCCATAATTCTACACT
MTP1A-R1	TTCGTAGACAAGTATGCCAGCA
MTP1B-F1	TGGACAGCCATAATTCATCTA
MTP1B-R1	CTCATAATAGCTTCGTAGACAAGA
MTP1D-F2	CATAGAGATTCTTGGGGCAC
MTP1D-R2	CAGTGCTCGAATGAGAGTGG
2. Genome-specific primers for KASP genotyping
HEX 5' extension	GAAGGTCGGAGTCAACGGATT
FAM 5' extension	GAAGGTGACCAAGTTCATGC
MTP1A-KASP-W2	GAAGGTGACCAAGTTCATGCATTGGTTTCCATTCAGCTTATATGG
MTP1A-KASP-M2	GAAGGTCGGAGTCAACGGATTGGTTTCCATTCAGCTTATATGA
MTP1A-KASP-C	TTCGTAGACAAGTATGCCAGCA
MTP1B-KASP-W1	GAAGGTGACCAAGTTCATGCCTATGGGCAGCTGGTTGG
MTP1B-KASP-M1	GAAGGTCGGAGTCAACGGATTCTATGGGCAGCTGGTTGA
MTP1B-KASP-C1	CCTCATAATAGCTTCGTAGACAAGA
MTP1D-KASP-W1	GAAGGTGACCAAGTTCATGCACTGGTTTCCATTCAGCTTATATGG
MTP1D-KASP-M1	GAAGGTCGGAGTCAACGGATTACTGGTTTCCATTCAGCTTATATGA
MTP1D-KASP-C1	CGTAGACAAGTATGCCAGCG
3. Primers for clonning of TaMTP1A and yeast overexpression
502TaMTP1F	TTCTTCTGTGGTTTGGGGGC
2002TaMTP1R	AGCACCAAAGGCAACAGCTA
4. Primers for QPCR
TaMTP1-QPCR-F	CTTGACAAGGTCATTGGGT
TaMTP1-QPCR-R	ATCCYCAACTACCTGACATGTG
TaACT3-F	GACGCACAACAGGTATCGTGTTG
TaACT3-R	CAGCGAGGTCAAGACGAAGGATG
TaSuccDH-F	TTTGCTCTCCGTGGTGCCTTTGG
TaSuccDH-R	GAAGATGTGTAGCTCCTTGCTTGC
